# Supplementary material for: Effect of Microwave on Protein Conformations and Enzymatic Reactions
Source: Molecules. 2026 May 27;31(11):1843. doi: 10.3390/molecules31111843 (PMC13257693; doi:10.3390/molecules31111843)
Supplement: Supplementary file 1 [file molecules-31-01843-s001.zip]

Archive with 1 entries (1 files):
- molecules-4182900-supplementary.pdf
